# Supplementary material for: How ‘who someone is’ and ‘what they did’ influences gossiping about them
Source: PLoS One. 2022 Jul 6;17(7):e0269812. doi: 10.1371/journal.pone.0269812 (PMC9258836; doi:10.1371/journal.pone.0269812)
Supplement: S1 Dataset — (XLSX) [file pone.0269812.s002.xlsx]

## Sheet: Index
VARIABLE NAMES	LABEL	VALUES
yes/no	1	YES
	2	NO
target	1	Ingroup
	2	Outgroup
	3	Celebrity
valence	1	Positive
	2	Negative
content	1	HARM
	2	COMMUNITY
	3	RESPECT
	4	COMPETITION
	5	FAIRNESS
	6	PURITY
	7	PROSOCIAL
	8	GENERALSOCIAL

## Sheet: raw
participant	yes/no	content	valence	group
1	2	1	1	1
1	2	1	1	1
1	1	1	1	1
1	2	2	1	1
1	1	2	1	1
1	2	2	1	1
1	2	3	1	1
1	1	3	1	1
1	1	3	1	1
1	1	5	1	1
1	2	5	1	1
1	2	5	1	1
1	2	7	1	1
1	2	7	1	1
1	1	7	1	1
1	2	1	2	1
1	2	1	2	1
1	1	1	2	1
1	2	2	2	1
1	2	2	2	1
1	2	2	2	1
1	2	4	2	1
1	2	4	2	1
1	2	4	2	1
1	2	3	2	1
1	2	3	2	1
1	2	3	2	1
1	2	5	2	1
1	2	5	2	1
1	2	5	2	1
1	2	6	2	1
1	1	6	2	1
1	2	6	2	1
1	2	7	2	1
1	1	7	2	1
1	2	7	2	1
1	1	8	1	1
1	2	8	1	1
1	2	8	2	1
1	2	8	1	1
1	2	8	2	1
1	2	8	2	1
1	2	4	1	1
1	1	4	1	1
1	1	4	1	1
1	2	6	1	1
1	2	6	1	1
1	2	6	1	1
1	1	1	1	2
1	1	1	1	2
1	1	1	1	2
1	2	2	1	2
1	2	2	1	2
1	2	2	1	2
1	2	3	1	2
1	2	3	1	2
1	2	3	1	2
1	1	5	1	2
1	2	5	1	2
1	2	5	1	2
1	1	7	1	2
1	1	7	1	2
1	1	7	1	2
1	1	1	2	2
1	1	1	2	2
1	1	1	2	2
1	2	2	2	2
1	2	2	2	2
1	2	2	2	2
1	1	4	2	2
1	1	4	2	2
1	1	4	2	2
1	1	3	2	2
1	2	3	2	2
1	1	3	2	2
1	1	5	2	2
1	1	5	2	2
1	2	5	2	2
1	2	6	2	2
1	1	6	2	2
1	1	6	2	2
1	2	7	2	2
1	2	7	2	2
1	1	7	2	2
1	2	8	1	2
1	2	8	1	2
1	1	8	1	2
1	2	8	2	2
1	1	8	2	2
1	1	8	2	2
1	2	4	1	2
1	1	4	1	2
1	2	4	1	2
1	2	6	1	2
1	2	6	1	2
1	1	6	1	2
1	1	1	1	3
1	1	1	1	3
1	1	1	1	3
1	2	2	1	3
1	2	2	1	3
1	1	2	1	3
1	2	3	1	3
1	2	3	1	3
1	2	3	1	3
1	2	5	1	3
1	1	5	1	3
1	1	5	1	3
1	2	6	1	3
1	2	6	1	3
1	2	7	1	3
1	2	7	1	3
1	2	7	1	3
1	1	1	2	3
1	1	1	2	3
1	1	1	2	3
1	2	2	2	3
1	1	2	2	3
1	2	2	2	3
1	1	4	2	3
1	1	4	2	3
1	2	4	2	3
1	2	3	2	3
1	1	3	2	3
1	1	3	2	3
1	1	5	2	3
1	1	5	2	3
1	2	5	2	3
1	1	6	2	3
1	2	6	2	3
1	2	6	2	3
1	2	7	2	3
1	2	7	2	3
1	1	7	2	3
1	2	8	1	3
1	2	8	2	3
1	2	8	2	3
1	2	8	1	3
1	2	8	2	3
1	2	8	1	3
1	2	4	1	3
1	1	4	1	3
1	1	4	1	3
1	2	6	1	3
2	1	1	1	1
2	1	1	1	1
2	1	1	1	1
2	2	2	1	1
2	1	2	1	1
2	2	2	1	1
2	1	3	1	1
2	1	3	1	1
2	1	3	1	1
2	1	5	1	1
2	2	5	1	1
2	1	5	1	1
2	1	7	1	1
2	1	7	1	1
2	1	7	1	1
2	2	1	2	1
2	2	1	2	1
2	1	1	2	1
2	2	2	2	1
2	2	2	2	1
2	2	2	2	1
2	2	4	2	1
2	2	4	2	1
2	2	4	2	1
2	1	3	2	1
2	2	3	2	1
2	2	3	2	1
2	2	5	2	1
2	2	5	2	1
2	2	5	2	1
2	2	6	2	1
2	2	6	2	1
2	2	6	2	1
2	2	7	2	1
2	1	7	2	1
2	1	7	2	1
2	1	8	1	1
2	2	8	1	1
2	2	8	2	1
2	2	8	1	1
2	2	8	2	1
2	2	8	2	1
2	1	4	1	1
2	1	4	1	1
2	1	4	1	1
2	2	6	1	1
2	2	6	1	1
2	2	6	1	1
2	1	1	1	2
2	1	1	1	2
2	1	1	1	2
2	1	2	1	2
2	2	2	1	2
2	2	2	1	2
2	1	3	1	2
2	1	3	1	2
2	1	3	1	2
2	1	5	1	2
2	1	5	1	2
2	1	5	1	2
2	1	7	1	2
2	1	7	1	2
2	1	7	1	2
2	1	1	2	2
2	1	1	2	2
2	1	1	2	2
2	1	2	2	2
2	2	2	2	2
2	1	2	2	2
2	1	4	2	2
2	1	4	2	2
2	1	4	2	2
2	1	3	2	2
2	1	3	2	2
2	2	3	2	2
2	1	5	2	2
2	1	5	2	2
2	1	5	2	2
2	2	6	2	2
2	1	6	2	2
2	1	6	2	2
2	1	7	2	2
2	2	7	2	2
2	2	7	2	2
2	1	8	1	2
2	2	8	1	2
2	2	8	1	2
2	2	8	2	2
2	2	8	2	2
2	2	8	2	2
2	1	4	1	2
2	1	4	1	2
2	1	4	1	2
2	2	6	1	2
2	2	6	1	2
2	1	6	1	2
2	1	1	1	3
2	1	1	1	3
2	1	1	1	3
2	1	2	1	3
2	1	2	1	3
2	1	2	1	3
2	1	3	1	3
2	1	3	1	3
2	1	3	1	3
2	1	5	1	3
2	1	5	1	3
2	1	5	1	3
2	2	6	1	3
2	2	6	1	3
2	1	7	1	3
2	1	7	1	3
2	1	7	1	3
2	1	1	2	3
2	1	1	2	3
2	1	1	2	3
2	1	2	2	3
2	1	2	2	3
2	1	2	2	3
2	1	4	2	3
2	1	4	2	3
2	1	4	2	3
2	1	3	2	3
2	1	3	2	3
2	1	3	2	3
2	1	5	2	3
2	1	5	2	3
2	1	5	2	3
2	1	6	2	3
2	1	6	2	3
2	1	6	2	3
2	1	7	2	3
2	1	7	2	3
2	1	7	2	3
2	2	8	1	3
2	1	8	2	3
2	2	8	2	3
2	2	8	1	3
2	2	8	2	3
2	1	8	1	3
2	1	4	1	3
2	1	4	1	3
2	1	4	1	3
2	1	6	1	3
3	1	1	1	1
3	1	1	1	1
3	1	1	1	1
3	2	2	1	1
3	1	2	1	1
3	2	2	1	1
3	2	3	1	1
3	1	3	1	1
3	1	3	1	1
3	1	5	1	1
3	2	5	1	1
3	1	5	1	1
3	1	7	1	1
3	2	7	1	1
3	1	7	1	1
3	2	1	2	1
3	2	1	2	1
3	2	1	2	1
3	2	2	2	1
3	2	2	2	1
3	2	2	2	1
3	2	4	2	1
3	2	4	2	1
3	2	4	2	1
3	1	3	2	1
3	2	3	2	1
3	2	3	2	1
3	1	5	2	1
3	1	5	2	1
3	2	5	2	1
3	2	6	2	1
3	2	6	2	1
3	1	6	2	1
3	2	7	2	1
3	1	7	2	1
3	2	7	2	1
3	1	8	1	1
3	2	8	1	1
3	2	8	2	1
3	2	8	1	1
3	2	8	2	1
3	2	8	2	1
3	2	4	1	1
3	2	4	1	1
3	1	4	1	1
3	1	6	1	1
3	1	6	1	1
3	2	6	1	1
3	1	1	1	2
3	2	1	1	2
3	1	1	1	2
3	2	2	1	2
3	2	2	1	2
3	2	2	1	2
3	1	3	1	2
3	1	3	1	2
3	2	3	1	2
3	2	5	1	2
3	1	5	1	2
3	1	5	1	2
3	2	7	1	2
3	1	7	1	2
3	1	7	1	2
3	1	1	2	2
3	2	1	2	2
3	1	1	2	2
3	2	2	2	2
3	2	2	2	2
3	2	2	2	2
3	2	4	2	2
3	2	4	2	2
3	2	4	2	2
3	1	3	2	2
3	1	3	2	2
3	2	3	2	2
3	2	5	2	2
3	2	5	2	2
3	1	5	2	2
3	1	6	2	2
3	1	6	2	2
3	1	6	2	2
3	1	7	2	2
3	2	7	2	2
3	1	7	2	2
3	2	8	1	2
3	2	8	1	2
3	2	8	1	2
3	1	8	2	2
3	1	8	2	2
3	2	8	2	2
3	1	4	1	2
3	1	4	1	2
3	1	4	1	2
3	1	6	1	2
3	2	6	1	2
3	1	6	1	2
3	1	1	1	3
3	1	1	1	3
3	1	1	1	3
3	1	2	1	3
3	1	2	1	3
3	1	2	1	3
3	1	3	1	3
3	1	3	1	3
3	2	3	1	3
3	2	5	1	3
3	1	5	1	3
3	1	5	1	3
3	1	6	1	3
3	1	6	1	3
3	1	7	1	3
3	2	7	1	3
3	2	7	1	3
3	2	1	2	3
3	1	1	2	3
3	1	1	2	3
3	1	2	2	3
3	2	2	2	3
3	1	2	2	3
3	1	4	2	3
3	2	4	2	3
3	1	4	2	3
3	1	3	2	3
3	1	3	2	3
3	2	3	2	3
3	1	5	2	3
3	1	5	2	3
3	1	5	2	3
3	2	6	2	3
3	1	6	2	3
3	1	6	2	3
3	2	7	2	3
3	2	7	2	3
3	1	7	2	3
3	2	8	1	3
3	1	8	2	3
3	2	8	2	3
3	2	8	1	3
3	2	8	2	3
3	1	8	1	3
3	1	4	1	3
3	1	4	1	3
3	1	4	1	3
3	2	6	1	3
4	1	1	1	1
4	1	1	1	1
4	1	1	1	1
4	2	2	1	1
4	1	2	1	1
4	2	2	1	1
4	2	3	1	1
4	2	3	1	1
4	1	3	1	1
4	2	5	1	1
4	2	5	1	1
4	1	5	1	1
4	1	7	1	1
4	2	7	1	1
4	1	7	1	1
4	2	1	2	1
4	2	1	2	1
4	2	1	2	1
4	2	2	2	1
4	2	2	2	1
4	2	2	2	1
4	2	4	2	1
4	2	4	2	1
4	2	4	2	1
4	1	3	2	1
4	2	3	2	1
4	2	3	2	1
4	1	5	2	1
4	1	5	2	1
4	2	5	2	1
4	2	6	2	1
4	2	6	2	1
4	1	6	2	1
4	1	7	2	1
4	1	7	2	1
4	2	7	2	1
4	1	8	1	1
4	1	8	1	1
4	2	8	2	1
4	2	8	1	1
4	1	8	2	1
4	1	8	2	1
4	1	4	1	1
4	2	4	1	1
4	2	4	1	1
4	2	6	1	1
4	2	6	1	1
4	2	6	1	1
4	1	1	1	2
4	1	1	1	2
4	1	1	1	2
4	1	2	1	2
4	1	2	1	2
4	2	2	1	2
4	2	3	1	2
4	2	3	1	2
4	2	3	1	2
4	1	5	1	2
4	2	5	1	2
4	1	5	1	2
4	2	7	1	2
4	1	7	1	2
4	1	7	1	2
4	1	1	2	2
4	1	1	2	2
4	2	1	2	2
4	1	2	2	2
4	2	2	2	2
4	2	2	2	2
4	1	4	2	2
4	2	4	2	2
4	1	4	2	2
4	1	3	2	2
4	1	3	2	2
4	1	3	2	2
4	1	5	2	2
4	1	5	2	2
4	1	5	2	2
4	2	6	2	2
4	1	6	2	2
4	1	6	2	2
4	2	7	2	2
4	2	7	2	2
4	2	7	2	2
4	1	8	1	2
4	2	8	1	2
4	1	8	1	2
4	1	8	2	2
4	2	8	2	2
4	2	8	2	2
4	1	4	1	2
4	2	4	1	2
4	2	4	1	2
4	2	6	1	2
4	2	6	1	2
4	2	6	1	2
4	1	1	1	3
4	1	1	1	3
4	1	1	1	3
4	1	2	1	3
4	1	2	1	3
4	1	2	1	3
4	2	3	1	3
4	1	3	1	3
4	2	3	1	3
4	1	5	1	3
4	1	5	1	3
4	1	5	1	3
4	1	6	1	3
4	1	6	1	3
4	1	7	1	3
4	1	7	1	3
4	2	7	1	3
4	1	1	2	3
4	1	1	2	3
4	1	1	2	3
4	2	2	2	3
4	2	2	2	3
4	1	2	2	3
4	1	4	2	3
4	1	4	2	3
4	1	4	2	3
4	2	3	2	3
4	2	3	2	3
4	1	3	2	3
4	1	5	2	3
4	1	5	2	3
4	1	5	2	3
4	1	6	2	3
4	1	6	2	3
4	1	6	2	3
4	2	7	2	3
4	2	7	2	3
4	1	7	2	3
4	2	8	1	3
4	1	8	2	3
4	2	8	2	3
4	2	8	1	3
4	1	8	2	3
4	1	8	1	3
4	2	4	1	3
4	2	4	1	3
4	1	4	1	3
4	2	6	1	3
5	1	1	1	1
5	1	1	1	1
5	1	1	1	1
5	2	2	1	1
5	2	2	1	1
5	2	2	1	1
5	2	3	1	1
5	2	3	1	1
5	1	3	1	1
5	1	5	1	1
5	2	5	1	1
5	2	5	1	1
5	2	7	1	1
5	2	7	1	1
5	2	7	1	1
5	2	1	2	1
5	1	1	2	1
5	1	1	2	1
5	2	2	2	1
5	1	2	2	1
5	1	2	2	1
5	1	4	2	1
5	1	4	2	1
5	1	4	2	1
5	1	3	2	1
5	1	3	2	1
5	1	3	2	1
5	1	5	2	1
5	2	5	2	1
5	2	5	2	1
5	2	6	2	1
5	2	6	2	1
5	1	6	2	1
5	1	7	2	1
5	1	7	2	1
5	1	7	2	1
5	1	8	1	1
5	2	8	1	1
5	1	8	2	1
5	2	8	1	1
5	2	8	2	1
5	1	8	2	1
5	2	4	1	1
5	2	4	1	1
5	2	4	1	1
5	1	6	1	1
5	2	6	1	1
5	2	6	1	1
5	1	1	1	2
5	1	1	1	2
5	1	1	1	2
5	2	2	1	2
5	2	2	1	2
5	2	2	1	2
5	1	3	1	2
5	2	3	1	2
5	2	3	1	2
5	1	5	1	2
5	1	5	1	2
5	1	5	1	2
5	2	7	1	2
5	2	7	1	2
5	1	7	1	2
5	1	1	2	2
5	1	1	2	2
5	1	1	2	2
5	2	2	2	2
5	2	2	2	2
5	2	2	2	2
5	2	4	2	2
5	1	4	2	2
5	2	4	2	2
5	1	3	2	2
5	2	3	2	2
5	2	3	2	2
5	1	5	2	2
5	1	5	2	2
5	1	5	2	2
5	2	6	2	2
5	2	6	2	2
5	2	6	2	2
5	1	7	2	2
5	2	7	2	2
5	1	7	2	2
5	2	8	1	2
5	2	8	1	2
5	2	8	1	2
5	2	8	2	2
5	2	8	2	2
5	2	8	2	2
5	2	4	1	2
5	2	4	1	2
5	2	4	1	2
5	2	6	1	2
5	2	6	1	2
5	2	6	1	2
5	1	1	1	3
5	1	1	1	3
5	1	1	1	3
5	1	2	1	3
5	1	2	1	3
5	1	2	1	3
5	1	3	1	3
5	1	3	1	3
5	1	3	1	3
5	1	5	1	3
5	1	5	1	3
5	1	5	1	3
5	2	6	1	3
5	1	6	1	3
5	1	7	1	3
5	1	7	1	3
5	2	7	1	3
5	1	1	2	3
5	1	1	2	3
5	1	1	2	3
5	1	2	2	3
5	1	2	2	3
5	1	2	2	3
5	1	4	2	3
5	1	4	2	3
5	2	4	2	3
5	1	3	2	3
5	1	3	2	3
5	2	3	2	3
5	1	5	2	3
5	1	5	2	3
5	1	5	2	3
5	1	6	2	3
5	1	6	2	3
5	1	6	2	3
5	2	7	2	3
5	1	7	2	3
5	1	7	2	3
5	2	8	1	3
5	2	8	2	3
5	2	8	2	3
5	2	8	1	3
5	2	8	2	3
5	2	8	1	3
5	2	4	1	3
5	2	4	1	3
5	1	4	1	3
5	2	6	1	3
6	1	1	1	1
6	1	1	1	1
6	1	1	1	1
6	2	2	1	1
6	1	2	1	1
6	2	2	1	1
6	2	3	1	1
6	1	3	1	1
6	1	3	1	1
6	1	5	1	1
6	2	5	1	1
6	1	5	1	1
6	1	7	1	1
6	2	7	1	1
6	1	7	1	1
6	2	1	2	1
6	2	1	2	1
6	2	1	2	1
6	2	2	2	1
6	2	2	2	1
6	2	2	2	1
6	2	4	2	1
6	2	4	2	1
6	2	4	2	1
6	1	3	2	1
6	2	3	2	1
6	2	3	2	1
6	2	5	2	1
6	2	5	2	1
6	2	5	2	1
6	2	6	2	1
6	2	6	2	1
6	1	6	2	1
6	2	7	2	1
6	2	7	2	1
6	2	7	2	1
6	1	8	1	1
6	1	8	1	1
6	1	8	2	1
6	2	8	1	1
6	1	8	2	1
6	2	8	2	1
6	1	4	1	1
6	1	4	1	1
6	1	4	1	1
6	2	6	1	1
6	2	6	1	1
6	1	6	1	1
6	2	1	1	2
6	2	1	1	2
6	1	1	1	2
6	2	2	1	2
6	2	2	1	2
6	2	2	1	2
6	2	3	1	2
6	2	3	1	2
6	2	3	1	2
6	2	5	1	2
6	2	5	1	2
6	2	5	1	2
6	2	7	1	2
6	2	7	1	2
6	1	7	1	2
6	1	1	2	2
6	1	1	2	2
6	2	1	2	2
6	2	2	2	2
6	1	2	2	2
6	2	2	2	2
6	2	4	2	2
6	2	4	2	2
6	1	4	2	2
6	2	3	2	2
6	1	3	2	2
6	2	3	2	2
6	2	5	2	2
6	2	5	2	2
6	1	5	2	2
6	1	6	2	2
6	1	6	2	2
6	1	6	2	2
6	1	7	2	2
6	2	7	2	2
6	1	7	2	2
6	1	8	1	2
6	2	8	1	2
6	2	8	1	2
6	2	8	2	2
6	2	8	2	2
6	2	8	2	2
6	2	4	1	2
6	2	4	1	2
6	2	4	1	2
6	2	6	1	2
6	2	6	1	2
6	2	6	1	2
6	1	1	1	3
6	1	1	1	3
6	2	1	1	3
6	2	2	1	3
6	2	2	1	3
6	2	2	1	3
6	2	3	1	3
6	1	3	1	3
6	2	3	1	3
6	1	5	1	3
6	2	5	1	3
6	1	5	1	3
6	1	6	1	3
6	1	6	1	3
6	1	7	1	3
6	1	7	1	3
6	2	7	1	3
6	2	1	2	3
6	1	1	2	3
6	1	1	2	3
6	1	2	2	3
6	2	2	2	3
6	1	2	2	3
6	2	4	2	3
6	1	4	2	3
6	2	4	2	3
6	1	3	2	3
6	2	3	2	3
6	2	3	2	3
6	1	5	2	3
6	1	5	2	3
6	2	5	2	3
6	1	6	2	3
6	1	6	2	3
6	1	6	2	3
6	2	7	2	3
6	2	7	2	3
6	2	7	2	3
6	2	8	1	3
6	1	8	2	3
6	2	8	2	3
6	2	8	1	3
6	2	8	2	3
6	1	8	1	3
6	2	4	1	3
6	2	4	1	3
6	2	4	1	3
6	2	6	1	3
7	1	1	1	1
7	1	1	1	1
7	1	1	1	1
7	1	2	1	1
7	1	2	1	1
7	2	2	1	1
7	1	3	1	1
7	1	3	1	1
7	1	3	1	1
7	1	5	1	1
7	2	5	1	1
7	1	5	1	1
7	1	7	1	1
7	2	7	1	1
7	1	7	1	1
7	1	1	2	1
7	1	1	2	1
7	2	1	2	1
7	2	2	2	1
7	1	2	2	1
7	2	2	2	1
7	1	4	2	1
7	1	4	2	1
7	1	4	2	1
7	2	3	2	1
7	1	3	2	1
7	2	3	2	1
7	2	5	2	1
7	1	5	2	1
7	1	5	2	1
7	2	6	2	1
7	2	6	2	1
7	2	6	2	1
7	1	7	2	1
7	1	7	2	1
7	1	7	2	1
7	1	8	1	1
7	1	8	1	1
7	1	8	2	1
7	2	8	1	1
7	2	8	2	1
7	2	8	2	1
7	1	4	1	1
7	1	4	1	1
7	1	4	1	1
7	1	6	1	1
7	2	6	1	1
7	2	6	1	1
7	1	1	1	2
7	1	1	1	2
7	1	1	1	2
7	2	2	1	2
7	1	2	1	2
7	1	2	1	2
7	1	3	1	2
7	2	3	1	2
7	1	3	1	2
7	1	5	1	2
7	1	5	1	2
7	1	5	1	2
7	1	7	1	2
7	2	7	1	2
7	1	7	1	2
7	1	1	2	2
7	1	1	2	2
7	1	1	2	2
7	1	2	2	2
7	2	2	2	2
7	2	2	2	2
7	1	4	2	2
7	1	4	2	2
7	1	4	2	2
7	1	3	2	2
7	1	3	2	2
7	2	3	2	2
7	1	5	2	2
7	1	5	2	2
7	2	5	2	2
7	2	6	2	2
7	1	6	2	2
7	1	6	2	2
7	1	7	2	2
7	2	7	2	2
7	1	7	2	2
7	1	8	1	2
7	2	8	1	2
7	2	8	1	2
7	2	8	2	2
7	2	8	2	2
7	2	8	2	2
7	1	4	1	2
7	1	4	1	2
7	2	4	1	2
7	1	6	1	2
7	2	6	1	2
7	1	6	1	2
7	1	1	1	3
7	1	1	1	3
7	1	1	1	3
7	1	2	1	3
7	1	2	1	3
7	1	2	1	3
7	2	3	1	3
7	1	3	1	3
7	2	3	1	3
7	1	5	1	3
7	1	5	1	3
7	2	5	1	3
7	2	6	1	3
7	2	6	1	3
7	1	7	1	3
7	2	7	1	3
7	2	7	1	3
7	1	1	2	3
7	1	1	2	3
7	1	1	2	3
7	1	2	2	3
7	1	2	2	3
7	2	2	2	3
7	1	4	2	3
7	1	4	2	3
7	1	4	2	3
7	1	3	2	3
7	1	3	2	3
7	2	3	2	3
7	1	5	2	3
7	1	5	2	3
7	1	5	2	3
7	1	6	2	3
7	1	6	2	3
7	1	6	2	3
7	1	7	2	3
7	2	7	2	3
7	1	7	2	3
7	2	8	1	3
7	2	8	2	3
7	2	8	2	3
7	2	8	1	3
7	2	8	2	3
7	2	8	1	3
7	1	4	1	3
7	2	4	1	3
7	2	4	1	3
7	1	6	1	3
8	1	1	1	1
8	1	1	1	1
8	1	1	1	1
8	2	2	1	1
8	2	2	1	1
8	1	2	1	1
8	2	3	1	1
8	2	3	1	1
8	1	3	1	1
8	1	5	1	1
8	1	5	1	1
8	1	5	1	1
8	1	7	1	1
8	1	7	1	1
8	1	7	1	1
8	1	1	2	1
8	1	1	2	1
8	1	1	2	1
8	2	2	2	1
8	1	2	2	1
8	2	2	2	1
8	1	4	2	1
8	1	4	2	1
8	1	4	2	1
8	1	3	2	1
8	1	3	2	1
8	1	3	2	1
8	1	5	2	1
8	1	5	2	1
8	1	5	2	1
8	2	6	2	1
8	1	6	2	1
8	1	6	2	1
8	1	7	2	1
8	1	7	2	1
8	1	7	2	1
8	1	8	1	1
8	2	8	1	1
8	1	8	2	1
8	2	8	1	1
8	2	8	2	1
8	1	8	2	1
8	1	4	1	1
8	2	4	1	1
8	2	4	1	1
8	2	6	1	1
8	2	6	1	1
8	1	6	1	1
8	1	1	1	2
8	1	1	1	2
8	1	1	1	2
8	1	2	1	2
8	2	2	1	2
8	2	2	1	2
8	2	3	1	2
8	2	3	1	2
8	2	3	1	2
8	1	5	1	2
8	2	5	1	2
8	2	5	1	2
8	1	7	1	2
8	2	7	1	2
8	1	7	1	2
8	1	1	2	2
8	1	1	2	2
8	1	1	2	2
8	1	2	2	2
8	1	2	2	2
8	1	2	2	2
8	1	4	2	2
8	1	4	2	2
8	1	4	2	2
8	1	3	2	2
8	1	3	2	2
8	2	3	2	2
8	1	5	2	2
8	1	5	2	2
8	1	5	2	2
8	1	6	2	2
8	1	6	2	2
8	1	6	2	2
8	1	7	2	2
8	2	7	2	2
8	2	7	2	2
8	2	8	1	2
8	2	8	1	2
8	2	8	1	2
8	2	8	2	2
8	2	8	2	2
8	2	8	2	2
8	2	4	1	2
8	1	4	1	2
8	1	4	1	2
8	2	6	1	2
8	2	6	1	2
8	2	6	1	2
8	1	1	1	3
8	1	1	1	3
8	1	1	1	3
8	2	2	1	3
8	2	2	1	3
8	2	2	1	3
8	2	3	1	3
8	2	3	1	3
8	1	3	1	3
8	2	5	1	3
8	1	5	1	3
8	2	5	1	3
8	1	6	1	3
8	2	6	1	3
8	1	7	1	3
8	2	7	1	3
8	2	7	1	3
8	1	1	2	3
8	1	1	2	3
8	1	1	2	3
8	1	2	2	3
8	1	2	2	3
8	1	2	2	3
8	1	4	2	3
8	1	4	2	3
8	1	4	2	3
8	2	3	2	3
8	1	3	2	3
8	1	3	2	3
8	1	5	2	3
8	1	5	2	3
8	1	5	2	3
8	1	6	2	3
8	2	6	2	3
8	1	6	2	3
8	2	7	2	3
8	2	7	2	3
8	1	7	2	3
8	2	8	1	3
8	2	8	2	3
8	2	8	2	3
8	2	8	1	3
8	2	8	2	3
8	2	8	1	3
8	2	4	1	3
8	1	4	1	3
8	2	4	1	3
8	2	6	1	3
9	1	1	1	1
9	1	1	1	1
9	1	1	1	1
9	2	2	1	1
9	1	2	1	1
9	2	2	1	1
9	2	3	1	1
9	2	3	1	1
9	1	3	1	1
9	1	5	1	1
9	1	5	1	1
9	1	5	1	1
9	1	7	1	1
9	1	7	1	1
9	1	7	1	1
9	2	1	2	1
9	1	1	2	1
9	2	1	2	1
9	2	2	2	1
9	1	2	2	1
9	1	2	2	1
9	2	4	2	1
9	1	4	2	1
9	1	4	2	1
9	1	3	2	1
9	2	3	2	1
9	2	3	2	1
9	2	5	2	1
9	2	5	2	1
9	1	5	2	1
9	2	6	2	1
9	1	6	2	1
9	1	6	2	1
9	2	7	2	1
9	1	7	2	1
9	1	7	2	1
9	1	8	1	1
9	1	8	1	1
9	1	8	2	1
9	2	8	1	1
9	1	8	2	1
9	1	8	2	1
9	1	4	1	1
9	2	4	1	1
9	1	4	1	1
9	2	6	1	1
9	2	6	1	1
9	1	6	1	1
9	1	1	1	2
9	1	1	1	2
9	1	1	1	2
9	2	2	1	2
9	2	2	1	2
9	2	2	1	2
9	2	3	1	2
9	2	3	1	2
9	2	3	1	2
9	2	5	1	2
9	2	5	1	2
9	2	5	1	2
9	2	7	1	2
9	1	7	1	2
9	2	7	1	2
9	1	1	2	2
9	1	1	2	2
9	2	1	2	2
9	2	2	2	2
9	2	2	2	2
9	2	2	2	2
9	2	4	2	2
9	2	4	2	2
9	2	4	2	2
9	1	3	2	2
9	2	3	2	2
9	2	3	2	2
9	2	5	2	2
9	2	5	2	2
9	2	5	2	2
9	1	6	2	2
9	1	6	2	2
9	1	6	2	2
9	2	7	2	2
9	2	7	2	2
9	2	7	2	2
9	2	8	1	2
9	2	8	1	2
9	2	8	1	2
9	2	8	2	2
9	1	8	2	2
9	2	8	2	2
9	2	4	1	2
9	2	4	1	2
9	2	4	1	2
9	2	6	1	2
9	2	6	1	2
9	2	6	1	2
9	1	1	1	3
9	1	1	1	3
9	1	1	1	3
9	1	2	1	3
9	2	2	1	3
9	1	2	1	3
9	2	3	1	3
9	2	3	1	3
9	1	3	1	3
9	1	5	1	3
9	1	5	1	3
9	1	5	1	3
9	1	6	1	3
9	2	6	1	3
9	2	7	1	3
9	1	7	1	3
9	1	7	1	3
9	1	1	2	3
9	1	1	2	3
9	1	1	2	3
9	1	2	2	3
9	1	2	2	3
9	1	2	2	3
9	1	4	2	3
9	2	4	2	3
9	1	4	2	3
9	2	3	2	3
9	1	3	2	3
9	1	3	2	3
9	1	5	2	3
9	1	5	2	3
9	1	5	2	3
9	1	6	2	3
9	1	6	2	3
9	1	6	2	3
9	1	7	2	3
9	1	7	2	3
9	1	7	2	3
9	2	8	1	3
9	2	8	2	3
9	1	8	2	3
9	2	8	1	3
9	1	8	2	3
9	1	8	1	3
9	1	4	1	3
9	1	4	1	3
9	1	4	1	3
9	1	6	1	3
10	1	1	1	1
10	1	1	1	1
10	1	1	1	1
10	2	2	1	1
10	2	2	1	1
10	2	2	1	1
10	1	3	1	1
10	2	3	1	1
10	1	3	1	1
10	1	5	1	1
10	1	5	1	1
10	1	5	1	1
10	1	7	1	1
10	2	7	1	1
10	1	7	1	1
10	2	1	2	1
10	2	1	2	1
10	1	1	2	1
10	2	2	2	1
10	2	2	2	1
10	1	2	2	1
10	2	4	2	1
10	2	4	2	1
10	2	4	2	1
10	1	3	2	1
10	2	3	2	1
10	2	3	2	1
10	1	5	2	1
10	1	5	2	1
10	2	5	2	1
10	2	6	2	1
10	2	6	2	1
10	2	6	2	1
10	2	7	2	1
10	2	7	2	1
10	2	7	2	1
10	2	8	1	1
10	1	8	1	1
10	1	8	2	1
10	2	8	1	1
10	2	8	2	1
10	1	8	2	1
10	1	4	1	1
10	2	4	1	1
10	1	4	1	1
10	2	6	1	1
10	2	6	1	1
10	2	6	1	1
10	1	1	1	2
10	1	1	1	2
10	1	1	1	2
10	1	2	1	2
10	2	2	1	2
10	2	2	1	2
10	2	3	1	2
10	1	3	1	2
10	2	3	1	2
10	2	5	1	2
10	1	5	1	2
10	1	5	1	2
10	1	7	1	2
10	1	7	1	2
10	1	7	1	2
10	1	1	2	2
10	1	1	2	2
10	1	1	2	2
10	2	2	2	2
10	2	2	2	2
10	2	2	2	2
10	1	4	2	2
10	2	4	2	2
10	1	4	2	2
10	1	3	2	2
10	1	3	2	2
10	2	3	2	2
10	1	5	2	2
10	1	5	2	2
10	2	5	2	2
10	1	6	2	2
10	1	6	2	2
10	1	6	2	2
10	1	7	2	2
10	2	7	2	2
10	2	7	2	2
10	2	8	1	2
10	1	8	1	2
10	1	8	1	2
10	2	8	2	2
10	2	8	2	2
10	2	8	2	2
10	2	4	1	2
10	1	4	1	2
10	2	4	1	2
10	2	6	1	2
10	2	6	1	2
10	1	6	1	2
10	1	1	1	3
10	1	1	1	3
10	1	1	1	3
10	2	2	1	3
10	2	2	1	3
10	1	2	1	3
10	2	3	1	3
10	1	3	1	3
10	2	3	1	3
10	1	5	1	3
10	1	5	1	3
10	2	5	1	3
10	2	6	1	3
10	2	6	1	3
10	1	7	1	3
10	2	7	1	3
10	2	7	1	3
10	2	1	2	3
10	1	1	2	3
10	1	1	2	3
10	1	2	2	3
10	2	2	2	3
10	1	2	2	3
10	1	4	2	3
10	1	4	2	3
10	2	4	2	3
10	2	3	2	3
10	1	3	2	3
10	2	3	2	3
10	1	5	2	3
10	2	5	2	3
10	1	5	2	3
10	2	6	2	3
10	1	6	2	3
10	1	6	2	3
10	2	7	2	3
10	1	7	2	3
10	2	7	2	3
10	2	8	1	3
10	2	8	2	3
10	2	8	2	3
10	1	8	1	3
10	2	8	2	3
10	2	8	1	3
10	2	4	1	3
10	1	4	1	3
10	2	4	1	3
10	2	6	1	3
11	1	1	1	1
11	1	1	1	1
11	1	1	1	1
11	2	2	1	1
11	2	2	1	1
11	1	2	1	1
11	1	3	1	1
11	1	3	1	1
11	1	3	1	1
11	1	5	1	1
11	2	5	1	1
11	1	5	1	1
11	2	7	1	1
11	2	7	1	1
11	1	7	1	1
11	1	1	2	1
11	1	1	2	1
11	1	1	2	1
11	2	2	2	1
11	1	2	2	1
11	1	2	2	1
11	2	4	2	1
11	1	4	2	1
11	2	4	2	1
11	1	3	2	1
11	1	3	2	1
11	1	3	2	1
11	1	5	2	1
11	1	5	2	1
11	2	5	2	1
11	2	6	2	1
11	2	6	2	1
11	1	6	2	1
11	2	7	2	1
11	1	7	2	1
11	1	7	2	1
11	1	8	1	1
11	1	8	1	1
11	1	8	2	1
11	2	8	1	1
11	1	8	2	1
11	1	8	2	1
11	2	4	1	1
11	1	4	1	1
11	1	4	1	1
11	2	6	1	1
11	2	6	1	1
11	1	6	1	1
11	1	1	1	2
11	1	1	1	2
11	1	1	1	2
11	2	2	1	2
11	1	2	1	2
11	2	2	1	2
11	1	3	1	2
11	1	3	1	2
11	2	3	1	2
11	1	5	1	2
11	1	5	1	2
11	1	5	1	2
11	2	7	1	2
11	1	7	1	2
11	1	7	1	2
11	1	1	2	2
11	2	1	2	2
11	1	1	2	2
11	1	2	2	2
11	1	2	2	2
11	2	2	2	2
11	2	4	2	2
11	2	4	2	2
11	2	4	2	2
11	1	3	2	2
11	1	3	2	2
11	1	3	2	2
11	1	5	2	2
11	1	5	2	2
11	2	5	2	2
11	1	6	2	2
11	1	6	2	2
11	1	6	2	2
11	1	7	2	2
11	2	7	2	2
11	2	7	2	2
11	2	8	1	2
11	2	8	1	2
11	1	8	1	2
11	2	8	2	2
11	2	8	2	2
11	2	8	2	2
11	2	4	1	2
11	2	4	1	2
11	1	4	1	2
11	2	6	1	2
11	1	6	1	2
11	1	6	1	2
11	1	1	1	3
11	2	1	1	3
11	1	1	1	3
11	2	2	1	3
11	1	2	1	3
11	1	2	1	3
11	2	3	1	3
11	2	3	1	3
11	2	3	1	3
11	2	5	1	3
11	1	5	1	3
11	1	5	1	3
11	1	6	1	3
11	2	6	1	3
11	1	7	1	3
11	1	7	1	3
11	2	7	1	3
11	2	1	2	3
11	1	1	2	3
11	1	1	2	3
11	1	2	2	3
11	2	2	2	3
11	2	2	2	3
11	1	4	2	3
11	1	4	2	3
11	1	4	2	3
11	2	3	2	3
11	1	3	2	3
11	1	3	2	3
11	1	5	2	3
11	1	5	2	3
11	2	5	2	3
11	1	6	2	3
11	1	6	2	3
11	1	6	2	3
11	2	7	2	3
11	2	7	2	3
11	1	7	2	3
11	2	8	1	3
11	2	8	2	3
11	2	8	2	3
11	2	8	1	3
11	2	8	2	3
11	1	8	1	3
11	2	4	1	3
11	1	4	1	3
11	2	4	1	3
11	1	6	1	3
12	2	1	1	1
12	2	1	1	1
12	1	1	1	1
12	2	2	1	1
12	2	2	1	1
12	2	2	1	1
12	2	3	1	1
12	2	3	1	1
12	2	3	1	1
12	2	5	1	1
12	2	5	1	1
12	1	5	1	1
12	1	7	1	1
12	2	7	1	1
12	2	7	1	1
12	2	1	2	1
12	2	1	2	1
12	2	1	2	1
12	2	2	2	1
12	2	2	2	1
12	2	2	2	1
12	2	4	2	1
12	2	4	2	1
12	2	4	2	1
12	1	3	2	1
12	2	3	2	1
12	2	3	2	1
12	2	5	2	1
12	1	5	2	1
12	2	5	2	1
12	2	6	2	1
12	2	6	2	1
12	1	6	2	1
12	2	7	2	1
12	2	7	2	1
12	2	7	2	1
12	2	8	1	1
12	1	8	1	1
12	2	8	2	1
12	2	8	1	1
12	2	8	2	1
12	2	8	2	1
12	2	4	1	1
12	2	4	1	1
12	2	4	1	1
12	2	6	1	1
12	2	6	1	1
12	2	6	1	1
12	2	1	1	2
12	2	1	1	2
12	2	1	1	2
12	2	2	1	2
12	2	2	1	2
12	2	2	1	2
12	2	3	1	2
12	2	3	1	2
12	2	3	1	2
12	2	5	1	2
12	2	5	1	2
12	2	5	1	2
12	2	7	1	2
12	2	7	1	2
12	2	7	1	2
12	2	1	2	2
12	2	1	2	2
12	2	1	2	2
12	2	2	2	2
12	2	2	2	2
12	2	2	2	2
12	2	4	2	2
12	2	4	2	2
12	2	4	2	2
12	2	3	2	2
12	2	3	2	2
12	2	3	2	2
12	2	5	2	2
12	2	5	2	2
12	2	5	2	2
12	2	6	2	2
12	2	6	2	2
12	2	6	2	2
12	2	7	2	2
12	2	7	2	2
12	2	7	2	2
12	2	8	1	2
12	2	8	1	2
12	2	8	1	2
12	2	8	2	2
12	2	8	2	2
12	2	8	2	2
12	2	4	1	2
12	2	4	1	2
12	1	4	1	2
12	2	6	1	2
12	2	6	1	2
12	2	6	1	2
12	2	1	1	3
12	1	1	1	3
12	2	1	1	3
12	2	2	1	3
12	2	2	1	3
12	2	2	1	3
12	2	3	1	3
12	2	3	1	3
12	2	3	1	3
12	2	5	1	3
12	2	5	1	3
12	2	5	1	3
12	2	6	1	3
12	2	6	1	3
12	2	7	1	3
12	2	7	1	3
12	2	7	1	3
12	2	1	2	3
12	2	1	2	3
12	1	1	2	3
12	2	2	2	3
12	2	2	2	3
12	2	2	2	3
12	2	4	2	3
12	2	4	2	3
12	2	4	2	3
12	2	3	2	3
12	2	3	2	3
12	2	3	2	3
12	1	5	2	3
12	2	5	2	3
12	2	5	2	3
12	1	6	2	3
12	1	6	2	3
12	1	6	2	3
12	2	7	2	3
12	2	7	2	3
12	2	7	2	3
12	2	8	1	3
12	2	8	2	3
12	2	8	2	3
12	2	8	1	3
12	2	8	2	3
12	2	8	1	3
12	2	4	1	3
12	2	4	1	3
12	2	4	1	3
12	2	6	1	3
13	1	1	1	1
13	1	1	1	1
13	1	1	1	1
13	2	2	1	1
13	2	2	1	1
13	2	2	1	1
13	2	3	1	1
13	2	3	1	1
13	2	3	1	1
13	1	5	1	1
13	2	5	1	1
13	1	5	1	1
13	2	7	1	1
13	1	7	1	1
13	1	7	1	1
13	2	1	2	1
13	2	1	2	1
13	1	1	2	1
13	2	2	2	1
13	2	2	2	1
13	2	2	2	1
13	2	4	2	1
13	1	4	2	1
13	2	4	2	1
13	1	3	2	1
13	2	3	2	1
13	2	3	2	1
13	2	5	2	1
13	1	5	2	1
13	2	5	2	1
13	2	6	2	1
13	2	6	2	1
13	1	6	2	1
13	2	7	2	1
13	1	7	2	1
13	2	7	2	1
13	1	8	1	1
13	2	8	1	1
13	1	8	2	1
13	2	8	1	1
13	2	8	2	1
13	1	8	2	1
13	1	4	1	1
13	2	4	1	1
13	2	4	1	1
13	2	6	1	1
13	2	6	1	1
13	1	6	1	1
13	2	1	1	2
13	2	1	1	2
13	2	1	1	2
13	2	2	1	2
13	2	2	1	2
13	2	2	1	2
13	2	3	1	2
13	2	3	1	2
13	2	3	1	2
13	1	5	1	2
13	1	5	1	2
13	2	5	1	2
13	2	7	1	2
13	2	7	1	2
13	2	7	1	2
13	1	1	2	2
13	2	1	2	2
13	1	1	2	2
13	2	2	2	2
13	2	2	2	2
13	2	2	2	2
13	2	4	2	2
13	2	4	2	2
13	1	4	2	2
13	2	3	2	2
13	1	3	2	2
13	2	3	2	2
13	2	5	2	2
13	2	5	2	2
13	2	5	2	2
13	2	6	2	2
13	1	6	2	2
13	1	6	2	2
13	1	7	2	2
13	2	7	2	2
13	2	7	2	2
13	2	8	1	2
13	2	8	1	2
13	2	8	1	2
13	2	8	2	2
13	2	8	2	2
13	2	8	2	2
13	2	4	1	2
13	2	4	1	2
13	2	4	1	2
13	1	6	1	2
13	2	6	1	2
13	1	6	1	2
13	1	1	1	3
13	1	1	1	3
13	1	1	1	3
13	2	2	1	3
13	2	2	1	3
13	2	2	1	3
13	2	3	1	3
13	2	3	1	3
13	2	3	1	3
13	2	5	1	3
13	2	5	1	3
13	1	5	1	3
13	2	6	1	3
13	2	6	1	3
13	2	7	1	3
13	2	7	1	3
13	2	7	1	3
13	2	1	2	3
13	2	1	2	3
13	1	1	2	3
13	1	2	2	3
13	2	2	2	3
13	2	2	2	3
13	2	4	2	3
13	2	4	2	3
13	1	4	2	3
13	2	3	2	3
13	2	3	2	3
13	2	3	2	3
13	1	5	2	3
13	2	5	2	3
13	1	5	2	3
13	1	6	2	3
13	1	6	2	3
13	2	6	2	3
13	2	7	2	3
13	2	7	2	3
13	2	7	2	3
13	2	8	1	3
13	2	8	2	3
13	2	8	2	3
13	2	8	1	3
13	2	8	2	3
13	2	8	1	3
13	2	4	1	3
13	2	4	1	3
13	2	4	1	3
13	2	6	1	3
14	1	1	1	1
14	1	1	1	1
14	1	1	1	1
14	1	2	1	1
14	1	2	1	1
14	2	2	1	1
14	2	3	1	1
14	1	3	1	1
14	1	3	1	1
14	1	5	1	1
14	2	5	1	1
14	1	5	1	1
14	1	7	1	1
14	1	7	1	1
14	1	7	1	1
14	2	1	2	1
14	1	1	2	1
14	1	1	2	1
14	1	2	2	1
14	1	2	2	1
14	1	2	2	1
14	1	4	2	1
14	2	4	2	1
14	2	4	2	1
14	1	3	2	1
14	2	3	2	1
14	2	3	2	1
14	2	5	2	1
14	1	5	2	1
14	1	5	2	1
14	2	6	2	1
14	2	6	2	1
14	1	6	2	1
14	2	7	2	1
14	1	7	2	1
14	2	7	2	1
14	1	8	1	1
14	2	8	1	1
14	1	8	2	1
14	2	8	1	1
14	1	8	2	1
14	1	8	2	1
14	1	4	1	1
14	1	4	1	1
14	1	4	1	1
14	2	6	1	1
14	2	6	1	1
14	2	6	1	1
14	2	1	1	2
14	2	1	1	2
14	2	1	1	2
14	2	2	1	2
14	2	2	1	2
14	2	2	1	2
14	2	3	1	2
14	2	3	1	2
14	2	3	1	2
14	1	5	1	2
14	2	5	1	2
14	2	5	1	2
14	2	7	1	2
14	1	7	1	2
14	2	7	1	2
14	1	1	2	2
14	1	1	2	2
14	1	1	2	2
14	2	2	2	2
14	1	2	2	2
14	2	2	2	2
14	2	4	2	2
14	2	4	2	2
14	2	4	2	2
14	1	3	2	2
14	2	3	2	2
14	2	3	2	2
14	2	5	2	2
14	2	5	2	2
14	2	5	2	2
14	2	6	2	2
14	1	6	2	2
14	2	6	2	2
14	2	7	2	2
14	2	7	2	2
14	2	7	2	2
14	2	8	1	2
14	2	8	1	2
14	2	8	1	2
14	2	8	2	2
14	2	8	2	2
14	2	8	2	2
14	2	4	1	2
14	1	4	1	2
14	2	4	1	2
14	2	6	1	2
14	2	6	1	2
14	2	6	1	2
14	2	1	1	3
14	1	1	1	3
14	2	1	1	3
14	2	2	1	3
14	2	2	1	3
14	1	2	1	3
14	2	3	1	3
14	2	3	1	3
14	2	3	1	3
14	1	5	1	3
14	2	5	1	3
14	1	5	1	3
14	1	6	1	3
14	2	6	1	3
14	2	7	1	3
14	2	7	1	3
14	2	7	1	3
14	2	1	2	3
14	1	1	2	3
14	1	1	2	3
14	1	2	2	3
14	2	2	2	3
14	2	2	2	3
14	1	4	2	3
14	2	4	2	3
14	2	4	2	3
14	2	3	2	3
14	2	3	2	3
14	2	3	2	3
14	1	5	2	3
14	2	5	2	3
[truncated: 12,689 more rows]
